# Supplementary material for: Intestinal Microbiota and Vaccinations: A Systematic Review of the Literature
Source: Vaccines (Basel). 2025 Mar 12;13(3):306. doi: 10.3390/vaccines13030306 (PMC11946530; doi:10.3390/vaccines13030306)
Supplement: Supplementary file 1 [file vaccines-13-00306-s001.zip]

Archive with 1 entries (1 files):
- vaccines-3495974-supplementary.pdf
